# Supplementary material for: Genome Stability Is in the Eye of the Beholder: CR1 Retrotransposon Activity Varies Significantly across Avian Diversity
Source: Genome Biol Evol. 2021 Nov 22;13(12):evab259. doi: 10.1093/gbe/evab259 (PMC8665684; doi:10.1093/gbe/evab259)
Supplement: evab259_Supplementary_Data [file evab259_supplementary_data.zip]

Archive with 4 entries (4 files):
- Galbraith_GBE_revision_SI_Figs_2-6.pdf
- Galbraith_GBE_revision_SI_Fig_1_RT_EN_90_expanded.tif
- Galbraith_GBE_revision_SI_Tables_1-3.xlsx
- Galbraith_SI Information.docx
